# Supplementary material for: Estimation of Uncertainties in the Global Distance Test (GDT_TS) for CASP Models
Source: PLoS One. 2016 May 5;11(5):e0154786. doi: 10.1371/journal.pone.0154786 (PMC4858170; doi:10.1371/journal.pone.0154786)
Supplement: S1 Table — The protein lengths are binned by 50 residues and the GDT_TS scores are binned by 10. (XLSX) [file pone.0154786.s006.xlsx]

## Sheet: by model
lengths\gdt	0-10	10-20	20-30	30-40	40-50	50-60	60-70	70-80	80-90	90-100
0-50	0	0	0	0	0	0	0	0	0	0
50-100	0	231	618	432	669	348	210	14	0	0
100-150	54	2428	2384	1138	497	265	362	101	19	114
150-200	84	756	1018	65	23	140	298	164	108	0
200-250	567	730	357	435	150	458	768	296	0	0
250-300	276	34	45	273	327	175	36	137	30	0
300-350	644	498	290	132	126	541	219	184	1	0
350-400	291	275	331	25	93	356	148	131	20	0
400-450	19	3	0	1	39	116	50	28	0	0
450-500	31	0	1	16	50	256	32	0	0	0

## Sheet: by target
lengths\gdt	0-10	2016-10-20	20-30	30-40	40-50	50-60	60-70	70-80	80-90	90-100
0-50	0	0	0	0	0	0	0	0	0	0
50-100	0	5	6	6	6	5	6	4	0	0
100-150	6	15	14	13	11	9	7	6	4	1
150-200	3	7	7	4	3	3	3	3	1	0
200-250	8	8	7	4	5	5	5	3	0	0
250-300	4	4	2	2	3	3	2	2	1	0
300-350	7	6	5	6	4	4	4	2	1	0
350-400	5	4	3	4	3	3	3	2	1	0
400-450	1	1	0	1	1	1	1	1	0	0
450-500	1	0	1	1	1	1	1	0	0	0
